# Supplementary material for: Higher‐order assemblies of oligomeric cargo receptor complexes form the membrane scaffold of the Cvt vesicle
Source: EMBO Rep. 2016 Jun 6;17(7):1044–60. doi: 10.15252/embr.201541960 (PMC4931565; doi:10.15252/embr.201541960)
Supplement: Supplementary file 4 — Movie EV2 [file EMBR-17-1044-s004.zip › EMBOR_41960_MovieEV2/Movie_EV2_legend.txt]

Movie EV2: Tomographic z-sections of enveloped Cvt vesicle. Related to Figure 5B
