# Supplementary material for: Higher‐order assemblies of oligomeric cargo receptor complexes form the membrane scaffold of the Cvt vesicle
Source: EMBO Rep. 2016 Jun 6;17(7):1044–60. doi: 10.15252/embr.201541960 (PMC4931565; doi:10.15252/embr.201541960)
Supplement: Supplementary file 5 — Movie EV3 [file EMBR-17-1044-s005.zip]

Archive with 4 entries (3 files):
- EMBOR_41960_MovieEV3/
- EMBOR_41960_MovieEV3/.DS_Store
- EMBOR_41960_MovieEV3/Movie_EV3.avi
- EMBOR_41960_MovieEV3/Movie_EV3_legend.txt
