# Supplementary material for: Higher‐order assemblies of oligomeric cargo receptor complexes form the membrane scaffold of the Cvt vesicle
Source: EMBO Rep. 2016 Jun 6;17(7):1044–60. doi: 10.15252/embr.201541960 (PMC4931565; doi:10.15252/embr.201541960)
Supplement: Supplementary file 6 — Movie EV4 [file EMBR-17-1044-s006.zip › EMBOR_41960_MovieEV4/Movie_EV4_legend.txt]

Movie EV4: Tomographic z-sections of partially enwrapped Cvt aggregate and intermediate of Cvt vesicle biogenesis. Related to Figure 5E
