# Supplementary material for: Higher‐order assemblies of oligomeric cargo receptor complexes form the membrane scaffold of the Cvt vesicle
Source: EMBO Rep. 2016 Jun 6;17(7):1044–60. doi: 10.15252/embr.201541960 (PMC4931565; doi:10.15252/embr.201541960)
Supplement: Supplementary file 7 — Movie EV5 [file EMBR-17-1044-s007.zip › EMBOR_41960_MovieEV5/Movie_EV5_legend.txt]

Movie EV5: Tomographic z-sections of enveloped Cvt vesicle. Related to Figure 5F
